# Supplementary material for: Polymorphism, Halogen Bonding, and Chalcogen Bonding in the Diiodine Adducts of 1,3- and 1,4-Dithiane
Source: Molecules. 2021 Aug 17;26(16):4985. doi: 10.3390/molecules26164985 (PMC8398952; doi:10.3390/molecules26164985)
Supplement: Supplementary file 1 [file molecules-26-04985-s001.zip]

Archive with 1 entries (1 files):
- molecules-1335613-supplementary.pdf
